# Supplementary material for: Is composition of vertebrates an indicator of the prevalence of tick-borne pathogens?
Source: Infect Ecol Epidemiol. 2022 Jan 10;12(1):2025647. doi: 10.1080/20008686.2022.2025647 (PMC8757609; doi:10.1080/20008686.2022.2025647)
Supplement: Supplemental Material [file ZIEE_A_2025647_SM3067.zip]

Archive with 3 entries (3 files):
- Supplementary Material/Suplemental Material 1.docx
- Supplementary Material/Suplemental material 2.docx
- Supplementary Material/Supplemental_Material_3.zip
